# Supplementary material for: Design of a Nutraceutical Gummy Candy Incorporating Hydrolysed Hemp (Cannabis sativa L.) as an Antioxidant and Antihypertensive Ingredient
Source: Bioengineering (Basel). 2025 Nov 25;12(12):1298. doi: 10.3390/bioengineering12121298 (PMC12729579; doi:10.3390/bioengineering12121298)
Supplement: Supplementary file 1 [file bioengineering-12-01298-s001.zip]

Archive with 1 entries (1 files):
- bioengineering-3997606-supplementary.pdf
